# Supplementary material for: Prediction of inter-chain distance maps of protein complexes with 2D attention-based deep neural networks
Source: Nat Commun. 2022 Nov 15;13:6963. doi: 10.1038/s41467-022-34600-2 (PMC9666547; doi:10.1038/s41467-022-34600-2)
Supplement: Supplementary file 4 — Source Data [file 41467_2022_34600_MOESM4_ESM.xlsx]

## Sheet: Figure 1
		top5	top10	topL10	topL5	topL2	topL
7L2RF_7L2RB	75	0	0	0	0	0	0
5R4CB_5R4CC	131	100	100	100	100	95.7447	95.7895
6X1FD_6X1FE	421	0	0	0	0	0	0
7ALAI_7ALAA	83	0	0	0	0	0	0
7ALBh_7ALBI	83	0	0	0	0	0	0
7AOFF_7AOFG	103	0	0	0	0	0	0
7AP8S_7AP8E	116	0	0	0	0	0	0
7B8TB_7B8TE	572	0	0	0	0	0	0
7D3YB_7D3YD	337	0	0	0	0	0	0
7D7FD_7D7FA	465	0	0	2.2727	2.2472	1.3453	2.0179
7DBDA_7DBDB	438	0	0	0	0	0	0
7DNID_7DNIG	197	0	0	0	0	0	0
7E3BC_7E3BA	105	0	10	10	14.2857	9.6154	7.619
7E5OA_7E5OH	188	0	30	22.2222	32.4324	28.7234	20.7447
7E6GB_7E6GF	260	0	0	0	0	0	1.6667
7E8EH_7E8EC	176	0	0	0	0	0	0
7EA6E_7EA6D	238	100	100	100	100	98.9691	95.8763
7EELF_7EELL	365	0	0	0	0	0	0
7EEPG_7EEPV	529	0	0	0	0	0	0
7EKQA_7EKQC	227	0	0	0	0	0	0
7EW0B_7EW0C	340	40	50	40	54.5455	58.6207	55.1724
7F4HA_7F4HN	234	0	0	0	8	3.1746	1.5748
7F5BD_7F5BE	420	0	0	0	0	1.0309	0.5155
7FIHB_7FIHR	338	0	0	0	0	0	0
7JZYA_7JZYK	427	0	0	0	0	0	0
7K7HC_7K7HL	114	0	0	0	0	0	0
7KA1A_7KA1B	268	100	100	92.3077	83.0189	68.6567	56.3433
7KBRH_7KBRA	105	100	100	100	100	96.1538	94.2857
7KN3A_7KN3L	194	0	0	0	0	1.0309	1.0309
7L2MA_7L2ME	446	0	0	0	0	0	0
7L2TF_7L2TB	75	0	0	0	0	0	0
7LB6L_7LB6X	260	0	10	42.3077	36.5385	44.6154	42.6923
7LTRC_7LTRD	261	0	0	0	0	4	5.8824
7LXBM_7LXBN	436	0	0	0	0	0	0
7LXTJ_7LXTI	215	100	80	80.9524	60.4651	50.4673	33.9535
7MLUC_7MLUH	332	0	0	0	0	0	0
7MPGG_7MPGF	213	100	100	100	88.0952	88.6792	77.4648
7NKZB_7NKZA	337	100	90	96.9697	91.0448	85.7143	74.184
7O27A_7O27B	199	100	100	100	87.1795	63.6364	49.7487
7O28A_7O28B	198	100	100	94.7368	79.4872	64.6465	52.5253
7O3HE_7O3HO	196	0	0	0	0	0	0
7OELA_7OELB	198	80	80	78.9474	74.359	62.6263	50
7OI7c_7OI7h	275	60	60	60	60	40	22
7ONIC_7ONIH	599	0	0	0	0	0	0
7OOPU_7OOPV	104	0	0	0	0	0	0
7OZNF_7OZNG	79	0	0	0	0	0	0
7P5VC_7P5VI	718	0	0	0	0	0	0
7PDZF_7PDZI	272	0	0	0	0	0	0
7RCOA_7RCOD	111	40	20	18.1818	31.8182	18.1818	11.7117
7RKSR_7RKSL	182	0	0	0	0	0	0
7RS1A_7RS1B	230	100	100	95.4545	77.2727	60.9091	52.2727
7S0YB_7S0YA	180	0	0	0	0	4.4444	6.1111
7S0ZD_7S0ZB	179	0	0	0	0	0	1.676
7V2AF_7V2AG	111	60	80	81.8182	77.2727	58.1818	50.4505
7V5MF_7V5ME	233	0	0	0	0	0	0
		23.2727	23.8182	23.9304	22.8739	20.1667	17.5147

## Sheet: Figure 2 
	TopL/10 inter-chain contact precision
	CDPred_PLM	CDPred_ESM
HomoTest1	38.4083	54.4227
HomoTest2	28.6778	42.4122
HeteroTest1	34.2222	45.0701
HeteroTest2	15.2165	22.0279

## Sheet: Figure 3
		topL/2
HomoTest1	PRED	55.1923
	TRUE	59.7338
HomoTest2	PRED	38.1424
	TRUE	39.5719
HeteroTest1	PRED	38.6365
	TRUE	36.7352
HeteroTest2	PRED	20.1667
	TRUE	20.1952

## Sheet: Figure 4
HomoTest1	TopL/5	prob
T0759A_T0759B	0	0.474		Note: prob is the average prediction probability of top L/5 prediction points
T0764A_T0764B	100	0.9219
T0770A_T0770B	13.7931	0.4601
T0776A_T0776B	80.9524	0.9296
T0780A_T0780B	0	0.1381
T0792A_T0792B	80	0.9369
T0801A_T0801B	60.8696	0.6551
T0805A_T0805B	100	0.9963
T0811A_T0811B	100	0.9839
T0813A_T0813B	100	0.9903
T0815A_T0815B	0	0.3955
T0819A_T0819B	78.8732	0.9132
T0825A_T0825B	0	0.9299
T0843A_T0843B	98.6301	0.9437
T0847A_T0847B	100	0.7842
T0849A_T0849B	100	0.9884
T0851A_T0851B	96.5517	0.9411
T0852A_T0852B	79.7101	0.6911
T0893A_T0893B	79.1667	0.624
T0965A_T0965B	68.8525	0.53
T0966A_T0966B	0	0.0471
T0976A_T0976B	0	0.4579
T0984A_T0984B	19.3548	0.0815
T0999D1A_T0999D1B	73.3333	0.3296
T0999D4A_T0999D4B	85.1064	0.7998
T1003A_T1003B	98.8095	0.9169
T1006A_T1006B	0	0.998
T1032A_T1032B	100	0.8665
HomoTest2	TopL/5	prob
T0965A_T0965B	60.6557	0.5939
T0966A_T0966B	0	0.0457
T0970A_T0970B	5.5556	0.8183
T0973A_T0973B	100	0.9978
T0976A_T0976B	0	0.3249
T0983A_T0983B	17.7778	0.1903
T0991A_T0991B	45.4545	0.8737
T0997A_T0997B	0	0.2785
T0998A_T0998B	33.3333	0.3915
T1000A_T1000B	64.3678	0.2309
T1001A_T1001B	3.7037	0.4379
T1003A_T1003B	97.619	0.9306
T1006A_T1006B	0	0.9964
T1010A_T1010B	23.8095	0.657
T1016A_T1016B	67.5	0.4828
T1018A_T1018B	9.0909	0.1603
T1032A_T1032B	100	0.8899
T1038A_T1038B	35.1351	0.3606
T1054A_T1054B	17.8571	0.3551
T1078A_T1078B	72	0.9394
T1083A_T1083B	77.7778	0.7561
T1084A_T1084B	92.8571	0.9998
T1087A_T1087B	70.5882	0.8065
HeteroTest1	TopL/5	prob
H0957A_H0957B	80.6452	0.3129
H0974A_H0974B	15.3846	0.3521
H0986A_H0986B	83.3333	0.3725
H1015A_H1015B	17.6471	0.4505
H1017A_H1017B	68.1818	0.4355
H1019A_H1019B	100	0.7324
H1045A_H1045B	0	0.1038
H1047A_H1047B	0	0.0288
H1065A_H1065B	63.1579	0.7007
HeteroTest2	TopL/5	prob
7L2RF_7L2RB	0	0.0312
5R4CB_5R4CC	100	0.9873
6X1FD_6X1FE	0	0.0357
7ALAI_7ALAA	0	0.39
7ALBh_7ALBI	0	0.3403
7AOFF_7AOFG	0	0.1634
7AP8S_7AP8E	0	0.4061
7B8TB_7B8TE	0	0.0201
7D3YB_7D3YD	0	0.0326
7D7FD_7D7FA	2.2472	0.0335
7DBDA_7DBDB	0	0.0328
7DNID_7DNIG	0	0.1332
7E3BC_7E3BA	14.2857	0.317
7E5OA_7E5OH	32.4324	0.1566
7E6GB_7E6GF	0	0.0879
7E8EH_7E8EC	0	0.0329
7EA6E_7EA6D	100	0.7866
7EELF_7EELL	0	0.0168
7EEPG_7EEPV	0	0.0479
7EKQA_7EKQC	0	0.0766
7EW0B_7EW0C	54.5455	0.0653
7F4HA_7F4HN	8	0.1729
7F5BD_7F5BE	0	0.069
7FIHB_7FIHR	0	0.0235
7JZYA_7JZYK	0	0.0207
7K7HC_7K7HL	0	0.312
7KA1A_7KA1B	83.0189	0.5714
7KBRH_7KBRA	100	0.6856
7KN3A_7KN3L	0	0.0963
7L2MA_7L2ME	0	0.0386
7L2TF_7L2TB	0	0.0212
7LB6L_7LB6X	36.5385	0.1708
7LTRC_7LTRD	0	0.1359
7LXBM_7LXBN	0	0.0388
7LXTJ_7LXTI	60.4651	0.2537
7MLUC_7MLUH	0	0.0774
7MPGG_7MPGF	88.0952	0.9005
7NKZB_7NKZA	91.0448	0.4606
7O27A_7O27B	87.1795	0.4072
7O28A_7O28B	79.4872	0.3279
7O3HE_7O3HO	0	0.284
7OELA_7OELB	74.359	0.3029
7OI7c_7OI7h	60	0.3161
7ONIC_7ONIH	0	0.0312
7OOPU_7OOPV	0	0.0273
7OZNF_7OZNG	0	0.3162
7P5VC_7P5VI	0	0.0699
7PDZF_7PDZI	0	0.0365
7RCOA_7RCOD	31.8182	0.1218
7RKSR_7RKSL	0	0.1734
7RS1A_7RS1B	77.2727	0.2327
7S0YB_7S0YA	0	0.0262
7S0ZD_7S0ZB	0	0.0212
7V2AF_7V2AG	77.2727	0.7288
7V5MF_7V5ME	0	0.0971

## Sheet: Figure S2
	Top Ls/ 5 contact precision
	AB	BA
H0957A_H0957B	77.4194	80.6452
H0974A_H0974B	15.3846	7.6923
H0986A_H0986B	61.1111	72.2222
H1015A_H1015B	11.7647	17.6471
H1017A_H1017B	50	77.2727
H1019A_H1019B	100	100
H1045A_H1045B	0	0
H1047A_H1047B	0	0
H1065A_H1065B	52.6316	63.1579
7L2RF_7L2RB	0	0
5R4CB_5R4CC	100	100
6X1FD_6X1FE	0	0
7ALAI_7ALAA	0	0
7ALBh_7ALBI	0	0
7AOFF_7AOFG	0	0
7AP8S_7AP8E	0	0
7B8TB_7B8TE	0	0
7D3YB_7D3YD	0	0
7D7FD_7D7FA	2.2472	0
7DBDA_7DBDB	0	0
7DNID_7DNIG	0	0
7E3BC_7E3BA	14.2857	4.7619
7E5OA_7E5OH	32.4324	24.3243
7E6GB_7E6GF	8.3333	0
7E8EH_7E8EC	0	0
7EA6E_7EA6D	100	97.3684
7EELF_7EELL	0	0
7EEPG_7EEPV	0	0
7EKQA_7EKQC	0	0
7EW0B_7EW0C	72.7273	27.2727
7F4HA_7F4HN	8	4
7F5BD_7F5BE	0	0
7FIHB_7FIHR	0	0
7JZYA_7JZYK	0	0
7K7HC_7K7HL	0	0
7KA1A_7KA1B	83.0189	79.2453
7KBRH_7KBRA	100	100
7KN3A_7KN3L	5.2632	0
7L2MA_7L2ME	0	0
7L2TF_7L2TB	0	0
7LB6L_7LB6X	28.8462	42.3077
7LTRC_7LTRD	50	0
7LXBM_7LXBN	0	0
7LXTJ_7LXTI	60.4651	76.7442
7MLUC_7MLUH	0	0
7MPGG_7MPGF	92.8571	85.7143
7NKZB_7NKZA	94.0299	88.0597
7O27A_7O27B	76.9231	82.0513
7O28A_7O28B	79.4872	79.4872
7O3HE_7O3HO	0	0
7OELA_7OELB	69.2308	76.9231
7OI7c_7OI7h	50	60
7ONIC_7ONIH	0	0
7OOPU_7OOPV	10	0
7OZNF_7OZNG	0	0
7P5VC_7P5VI	0	0
7PDZF_7PDZI	0	0
7RCOA_7RCOD	36.3636	13.6364
7RKSR_7RKSL	0	0
7RS1A_7RS1B	77.2727	79.5455
7S0YB_7S0YA	0	13.8889
7S0ZD_7S0ZB	2.8571	0
7V2AF_7V2AG	77.2727	81.8182
7V5MF_7V5ME	0	0

## Sheet: Figure S3
	CDPred_PLM	CDPred_ESM
HomoTest1	topL10	topL10
T0759A_T0759B	0	0
T0764A_T0764B	64.5161	100
T0770A_T0770B	0	16.2791
T0776A_T0776B	28.5714	100
T0780A_T0780B	0	0
T0792A_T0792B	100	100
T0801A_T0801B	58.8235	52.9412
T0805A_T0805B	84.2105	100
T0811A_T0811B	100	100
T0813A_T0813B	89.2857	100
T0815A_T0815B	0	10
T0819A_T0819B	54.2857	57.1429
T0825A_T0825B	0	0
T0843A_T0843B	86.1111	83.3333
T0847A_T0847B	25	87.5
T0849A_T0849B	100	100
T0851A_T0851B	39.5349	90.6977
T0852A_T0852B	35.2941	70.5882
T0893A_T0893B	0	33.3333
T0965A_T0965B	50	20
T0966A_T0966B	0	0
T0976A_T0976B	0	0
T0984A_T0984B	0	3.2258
T0999D1A_T0999D1B	32.4324	45.9459
T0999D4A_T0999D4B	78.2609	82.6087
T1003A_T1003B	42.8571	95.2381
T1006A_T1006B	0	0
T1032A_T1032B	6.25	75
	CDPred_PLM	CDPred_ESM
HomoTest2	topL10	topL10
T0965A_T0965B	66.6667	36.6667
T0966A_T0966B	0	0
T0970A_T0970B	11.1111	0
T0973A_T0973B	91.6667	100
T0976A_T0976B	0	0
T0983A_T0983B	0	4.5455
T0991A_T0991B	0	72.7273
T0997A_T0997B	0	0
T0998A_T0998B	6.25	0
T1000A_T1000B	11.6279	51.1628
T1001A_T1001B	0	15.3846
T1003A_T1003B	45.2381	97.619
T1006A_T1006B	14.2857	0
T1010A_T1010B	14.2857	61.9048
T1016A_T1016B	50	0
T1018A_T1018B	30.303	3.0303
T1032A_T1032B	43.75	93.75
T1038A_T1038B	27.7778	33.3333
T1054A_T1054B	0	42.8571
T1078A_T1078B	66.6667	100
T1083A_T1083B	88.8889	100
T1084A_T1084B	28.5714	100
T1087A_T1087B	62.5	62.5
	CDPred_PLM	CDPred_ESM
HeteroTest1	topL10	topL10
H0957A_H0957B	0	80
H0974A_H0974B	92	0
H0986A_H0986B	76	55.5556
H1015A_H1015B	4	12.5
H1017A_H1017B	28	90.9091
H1019A_H1019B	20	100
H1045A_H1045B	0	0
H1047A_H1047B	0	0
H1065A_H1065B	88	66.6667
	CDPred_PLM	CDPred_ESM
HeteroTest2	topL10	topL10
7L2RF_7L2RB	0	0
5R4CB_5R4CC	88.8889	100
6X1FD_6X1FE	0	0
7ALAI_7ALAA	0	0
7ALBh_7ALBI	0	0
7AOFF_7AOFG	0	0
7AP8S_7AP8E	0	0
7B8TB_7B8TE	0	0
7D3YB_7D3YD	0	0
7D7FD_7D7FA	4.5455	0
7DBDA_7DBDB	0	0
7DNID_7DNIG	0	0
7E3BC_7E3BA	0	20
7E5OA_7E5OH	5.5556	61.1111
7E6GB_7E6GF	0	16.6667
7E8EH_7E8EC	5.8824	0
7EA6E_7EA6D	68.4211	100
7EELF_7EELL	0	0
7EEPG_7EEPV	0	0
7EKQA_7EKQC	0	0
7EW0B_7EW0C	0	0
7F4HA_7F4HN	0	16.6667
7F5BD_7F5BE	0	0
7FIHB_7FIHR	0	0
7JZYA_7JZYK	0	0
7K7HC_7K7HL	0	0
7KA1A_7KA1B	50	84.6154
7KBRH_7KBRA	100	100
7KN3A_7KN3L	0	10.5263
7L2MA_7L2ME	0	0
7L2TF_7L2TB	0	0
7LB6L_7LB6X	80.7692	50
7LTRC_7LTRD	0	60
7LXBM_7LXBN	0	0
7LXTJ_7LXTI	28.5714	85.7143
7MLUC_7MLUH	0	0
7MPGG_7MPGF	57.1429	100
7NKZB_7NKZA	90.9091	93.9394
7O27A_7O27B	26.3158	68.4211
7O28A_7O28B	10.5263	68.4211
7O3HE_7O3HO	0	0
7OELA_7OELB	42.1053	26.3158
7OI7c_7OI7h	0	50
7ONIC_7ONIH	0	0
7OOPU_7OOPV	0	0
7OZNF_7OZNG	0	0
7P5VC_7P5VI	0	0
7PDZF_7PDZI	0	0
7RCOA_7RCOD	0	36.3636
7RKSR_7RKSL	0	0
7RS1A_7RS1B	86.3636	0
7S0YB_7S0YA	0	5.5556
7S0ZD_7S0ZB	0	11.7647
7V2AF_7V2AG	90.9091	45.4545
7V5MF_7V5ME	0	0

## Sheet: Figure S4
	AlphaFold	CDPred
T0759A_T0759B	0	0
T0764A_T0764B	100	98.7179
T0770A_T0770B	0	6.8807
T0776A_T0776B	88.0952	68.8679
T0780A_T0780B	5.2632	0
T0792A_T0792B	100	67.5676
T0801A_T0801B	88.4058	47.1264
T0805A_T0805B	100	100
T0811A_T0811B	100	99.2
T0813A_T0813B	98.2456	99.3056
T0815A_T0815B	25	3.8462
T0819A_T0819B	97.1831	71.5084
T0825A_T0825B	0	0
T0843A_T0843B	100	91.3043
T0847A_T0847B	100	84.3373
T0849A_T0849B	100	95.3704
T0851A_T0851B	100	89.4977
T0852A_T0852B	92.7536	66.092
T0893A_T0893B	60.4167	77.686
T0965A_T0965B	100	54.902
T0966A_T0966B	0	0
T0976A_T0976B	0	0.8197
T0984A_T0984B	100	1.9355
T0999D1A_T0999D1B	86.6667	66.6667
T0999D4A_T0999D4B	0	73.1092
T1003A_T1003B	100	86.6667
T1006A_T1006B	0	0
T1032A_T1032B	100	93.9759
T0965A_T0965B	100	54.2484
T0966A_T0966B	0	0
T0970A_T0970B	5.5556	13.3333
T0973A_T0973B	100	95.3125
T0976A_T0976B	0	3.2787
T0983A_T0983B	97.7778	10.5263
T0991A_T0991B	68.1818	56.3636
T0997A_T0997B	0	0
T0998A_T0998B	66.6667	1.2048
T1000A_T1000B	49.4253	60.274
T1001A_T1001B	0	17.3913
T1003A_T1003B	100	88.0952
T1006A_T1006B	0	0
T1010A_T1010B	97.619	16.1905
T1016A_T1016B	100	64.3564
T1018A_T1018B	0	15.5689
T1032A_T1032B	90.9091	95.1807
T1038A_T1038B	27.027	24.4681
T1054A_T1054B	0	12.6761
T1078A_T1078B	100	61.2903
T1083A_T1083B	100	65.9574
T1084A_T1084B	100	94.2857
T1087A_T1087B	100	27.2727
H0957A_H0957B	100	63.6364
H0974A_H0974B	100	14.7059
H0986A_H0986B	100	47.8261
H1015A_H1015B	97.6744	13.9535
H1017A_H1017B	78.1818	54.5455
H1019A_H1019B	100	100
H1045A_H1045B	98.7013	0
H1047A_H1047B	0	0
H1065A_H1065B	98.3051	53.0612
7L2RF_7L2RB	0	0
5R4CB_5R4CC	100	95.7447
6X1FD_6X1FE	0	0
7ALAI_7ALAA	0	0
7ALBh_7ALBI	17.0732	0
7AOFF_7AOFG	0	0
7AP8S_7AP8E	0	0
7B8TB_7B8TE	0	0
7D3YB_7D3YD	30.9524	0
7D7FD_7D7FA	0	1.3453
7DBDA_7DBDB	88.1279	0
7DNID_7DNIG	94.898	0
7E3BC_7E3BA	17.3077	9.6154
7E5OA_7E5OH	2.1277	28.7234
7E6GB_7E6GF	0	0
7E8EH_7E8EC	68.1818	0
7EA6E_7EA6D	95.7983	98.9691
7EELF_7EELL	0	0
7EEPG_7EEPV	0	0
7EKQA_7EKQC	1.7699	0
7EW0B_7EW0C	97.6471	58.6207
7F4HA_7F4HN	1.7094	3.1746
7F5BD_7F5BE	0	1.0309
7FIHB_7FIHR	0	0
7JZYA_7JZYK	0	0
7K7HC_7K7HL	12.2807	0
7KA1A_7KA1B	99.2537	68.6567
7KBRH_7KBRA	98.0769	96.1538
7KN3A_7KN3L	3.0928	1.0309
7L2MA_7L2ME	3.139	0
7L2TF_7L2TB	0	0
7LB6L_7LB6X	0	44.6154
7LTRC_7LTRD	92.3077	4
7LXBM_7LXBN	0	0
7LXTJ_7LXTI	81.3084	50.4673
7MLUC_7MLUH	15.6627	0
7MPGG_7MPGF	85.8491	88.6792
7NKZB_7NKZA	100	85.7143
7O27A_7O27B	77.7778	63.6364
7O28A_7O28B	87.8788	64.6465
7O3HE_7O3HO	0	0
7OELA_7OELB	89.899	62.6263
7OI7c_7OI7h	9.4891	40
7ONIC_7ONIH	45.1505	0
7OOPU_7OOPV	23.0769	0
7OZNF_7OZNG	100	0
7P5VC_7P5VI	44.0111	0
7PDZF_7PDZI	0	0
7RCOA_7RCOD	1.8182	18.1818
7RKSR_7RKSL	0	0
7RS1A_7RS1B	97.3913	60.9091
7S0YB_7S0YA	91.1111	4.4444
7S0ZD_7S0ZB	88.764	0
7V2AF_7V2AG	83.6364	58.1818
7V5MF_7V5ME	0	0
